# Supplementary material for: A Novel Metal Transporter Mediating Manganese Export (MntX) Regulates the Mn to Fe Intracellular Ratio and Neisseria meningitidis Virulence
Source: PLoS Pathog. 2011 Sep 29;7(9):e1002261. doi: 10.1371/journal.ppat.1002261 (PMC3182930; doi:10.1371/journal.ppat.1002261)
Supplement: Table S1 — Clinical isolates description. (XLS) [file ppat.1002261.s006.xls]

## Sheet: STAT
NBRE	LNP	DIAGCNR	LIB_DIAGCN	SITISOL	LIB_SITISO
1	16589	020100	BRANHAMELLA CATARRHALIS	EXP	Expectoration
1	16625	020100	BRANHAMELLA CATARRHALIS	EXP	Expectoration
1	16854	020100	BRANHAMELLA CATARRHALIS	ASP	Aspiration bronchique
1	16953	020100	BRANHAMELLA CATARRHALIS	OEIL	Oeil
1	17123	020100	BRANHAMELLA CATARRHALIS	RHINO	Rhinopharynx
1	17429	020100	BRANHAMELLA CATARRHALIS	AUT	Autre
1	17460	020100	BRANHAMELLA CATARRHALIS	EXP	Expectoration
1	17642	020100	BRANHAMELLA CATARRHALIS	EXP	Expectoration
1	18103	020100	BRANHAMELLA CATARRHALIS	OEIL	Oeil
1	18157	020100	BRANHAMELLA CATARRHALIS	AUT	Autre
1	18418	020100	BRANHAMELLA CATARRHALIS	RHINO	Rhinopharynx
1	18634	020100	BRANHAMELLA CATARRHALIS	RHINO	Rhinopharynx
1	20318	020100	BRANHAMELLA CATARRHALIS	ASP	Aspiration bronchique
1	19584	020000	BRANHAMELLA SP.	RHINO	Rhinopharynx
1	19586	020000	BRANHAMELLA SP.	RHINO	Rhinopharynx
1	19601	020000	BRANHAMELLA SP.	LCR	L.C.R.
1	19602	020000	BRANHAMELLA SP.	LCR	L.C.R.
1	19603	020000	BRANHAMELLA SP.	LCR	L.C.R.
1	22035	020000	BRANHAMELLA SP.	SANG	Sang
1	22452	020000	BRANHAMELLA SP.	EXP	Expectoration
1	22468	020000	BRANHAMELLA SP.	EXP	Expectoration
1	22692	020000	BRANHAMELLA SP.	LCR	L.C.R.
1	22718	020000	BRANHAMELLA SP.	LCR	L.C.R.
1	24072	020000	BRANHAMELLA SP.	EXP	Expectoration
1	24525	020000	BRANHAMELLA SP.	EXP	Expectoration
1	25077	020000	BRANHAMELLA SP.	BROS	Brossage alvéolaire
1	24699	030600	MORAXELLA OSLOENSIS	AUT	Autre
1	25298	030600	MORAXELLA OSLOENSIS	SANG	Sang
1	20863	030000	MORAXELLA SP.	PUL	Biopsie pulmonaire
1	16887	011000	NEISSERIA CANIS	AUT	Autre
1	16983	011000	NEISSERIA CANIS	AUT	Autre
1	25410	011000	NEISSERIA CANIS	AUT	Autre
1	25397	011200	NEISSERIA DENITRIFICANS	SINUS	Sinus
1	16813	010500	NEISSERIA FLAVA	RHINO	Rhinopharynx
1	19085	010500	NEISSERIA FLAVA	ASP	Aspiration bronchique
1	20079	010500	NEISSERIA FLAVA	URI	Urine
1	20172	010500	NEISSERIA FLAVA	EXP	Expectoration
1	20672	010500	NEISSERIA FLAVA	ASP	Aspiration bronchique
1	20692	010500	NEISSERIA FLAVA	OEIL	Oeil
1	21872	010500	NEISSERIA FLAVA	SANG	Sang
1	18929	010700	NEISSERIA FLAVESCENS	VAG	Vagin
1	16482	010200	NEISSERIA GONORRHOEAE	VAG	Vagin
1	16567	010200	NEISSERIA GONORRHOEAE	SANG	Sang
1	16613	010200	NEISSERIA GONORRHOEAE	URE	Uretre
1	16626	010200	NEISSERIA GONORRHOEAE	ASP	Aspiration bronchique
1	16658	010200	NEISSERIA GONORRHOEAE	VAG	Vagin
1	16683	010200	NEISSERIA GONORRHOEAE	URE	Uretre
1	16691	010200	NEISSERIA GONORRHOEAE	URE	Uretre
1	16761	010200	NEISSERIA GONORRHOEAE	URE	Uretre
1	16805	010200	NEISSERIA GONORRHOEAE	URE	Uretre
1	16827	010200	NEISSERIA GONORRHOEAE	URE	Uretre
1	16876	010200	NEISSERIA GONORRHOEAE	URE	Uretre
1	16878	010200	NEISSERIA GONORRHOEAE	COL	Endocol
1	16885	010200	NEISSERIA GONORRHOEAE	URI	Urine
1	16941	010200	NEISSERIA GONORRHOEAE	COL	Endocol
1	16951	010200	NEISSERIA GONORRHOEAE	URE	Uretre
1	16984	010200	NEISSERIA GONORRHOEAE	URE	Uretre
1	17015	010200	NEISSERIA GONORRHOEAE	URE	Uretre
1	17021	010200	NEISSERIA GONORRHOEAE	URE	Uretre
1	17025	010200	NEISSERIA GONORRHOEAE	URE	Uretre
1	17046	010200	NEISSERIA GONORRHOEAE	VAG	Vagin
1	17088	010200	NEISSERIA GONORRHOEAE	URE	Uretre
1	17089	010200	NEISSERIA GONORRHOEAE	VAG	Vagin
1	17092	010200	NEISSERIA GONORRHOEAE	URE	Uretre
1	17115	010200	NEISSERIA GONORRHOEAE	AUT	Autre
1	17118	010200	NEISSERIA GONORRHOEAE	URE	Uretre
1	17120	010200	NEISSERIA GONORRHOEAE	URE	Uretre
1	17143	010200	NEISSERIA GONORRHOEAE	URE	Uretre
1	17149	010200	NEISSERIA GONORRHOEAE	LART	Liquide articulaire
1	17152	010200	NEISSERIA GONORRHOEAE	URE	Uretre
1	17169	010200	NEISSERIA GONORRHOEAE	VUL	Vulve
1	17183	010200	NEISSERIA GONORRHOEAE	URE	Uretre
1	17191	010200	NEISSERIA GONORRHOEAE	VAG	Vagin
1	17192	010200	NEISSERIA GONORRHOEAE	URE	Uretre
1	17203	010200	NEISSERIA GONORRHOEAE	URE	Uretre
1	17204	010200	NEISSERIA GONORRHOEAE	LART	Liquide articulaire
1	17211	010200	NEISSERIA GONORRHOEAE	URE	Uretre
1	17275	010200	NEISSERIA GONORRHOEAE	URE	Uretre
1	17320	010200	NEISSERIA GONORRHOEAE	URE	Uretre
1	17322	010200	NEISSERIA GONORRHOEAE	AUT	Autre
1	17427	010200	NEISSERIA GONORRHOEAE	URE	Uretre
1	17517	010200	NEISSERIA GONORRHOEAE	VAG	Vagin
1	17525	010200	NEISSERIA GONORRHOEAE	URE	Uretre
1	17549	010200	NEISSERIA GONORRHOEAE	URE	Uretre
1	17550	010200	NEISSERIA GONORRHOEAE	URE	Uretre
1	17563	010200	NEISSERIA GONORRHOEAE	URE	Uretre
1	17576	010200	NEISSERIA GONORRHOEAE	COL	Endocol
1	17590	010200	NEISSERIA GONORRHOEAE	VAG	Vagin
1	17649	010200	NEISSERIA GONORRHOEAE	URE	Uretre
1	17813	010200	NEISSERIA GONORRHOEAE	URE	Uretre
1	17842	010200	NEISSERIA GONORRHOEAE	URE	Uretre
1	17856	010200	NEISSERIA GONORRHOEAE	VAG	Vagin
1	17889	010200	NEISSERIA GONORRHOEAE	URE	Uretre
1	17904	010200	NEISSERIA GONORRHOEAE	URE	Uretre
1	17908	010200	NEISSERIA GONORRHOEAE	URE	Uretre
1	17926	010200	NEISSERIA GONORRHOEAE	URE	Uretre
1	17968	010200	NEISSERIA GONORRHOEAE	URE	Uretre
1	17999	010200	NEISSERIA GONORRHOEAE	URE	Uretre
1	18019	010200	NEISSERIA GONORRHOEAE	URE	Uretre
1	18020	010200	NEISSERIA GONORRHOEAE	URE	Uretre
1	18149	010200	NEISSERIA GONORRHOEAE	AUT	Autre
1	18243	010200	NEISSERIA GONORRHOEAE	URE	Uretre
1	18248	010200	NEISSERIA GONORRHOEAE	URE	Uretre
1	18302	010200	NEISSERIA GONORRHOEAE	VAG	Vagin
1	18342	010200	NEISSERIA GONORRHOEAE	URE	Uretre
1	18391	010200	NEISSERIA GONORRHOEAE	URE	Uretre
1	18551	010200	NEISSERIA GONORRHOEAE	VAG	Vagin
1	18605	010200	NEISSERIA GONORRHOEAE	URE	Uretre
1	18620	010200	NEISSERIA GONORRHOEAE	URE	Uretre
1	18806	010200	NEISSERIA GONORRHOEAE	VUL	Vulve
1	18832	010200	NEISSERIA GONORRHOEAE	LART	Liquide articulaire
1	18866	010200	NEISSERIA GONORRHOEAE	VAG	Vagin
1	18934	010200	NEISSERIA GONORRHOEAE	I	Inconnu
1	18945	010200	NEISSERIA GONORRHOEAE	URE	Uretre
1	19000	010200	NEISSERIA GONORRHOEAE	URE	Uretre
1	19131	010200	NEISSERIA GONORRHOEAE	VAG	Vagin
1	19533	010200	NEISSERIA GONORRHOEAE	URE	Uretre
1	19890	010200	NEISSERIA GONORRHOEAE	VAG	Vagin
1	19919	010200	NEISSERIA GONORRHOEAE	URE	Uretre
1	19961	010200	NEISSERIA GONORRHOEAE	URE	Uretre
1	20094	010200	NEISSERIA GONORRHOEAE	URE	Uretre
1	20179	010200	NEISSERIA GONORRHOEAE	VAG	Vagin
1	20231	010200	NEISSERIA GONORRHOEAE	URE	Uretre
1	20263	010200	NEISSERIA GONORRHOEAE	URI	Urine
1	20272	010200	NEISSERIA GONORRHOEAE	URE	Uretre
1	20391	010200	NEISSERIA GONORRHOEAE	URE	Uretre
1	20555	010200	NEISSERIA GONORRHOEAE	VAG	Vagin
1	20665	010200	NEISSERIA GONORRHOEAE	LART	Liquide articulaire
1	20740	010200	NEISSERIA GONORRHOEAE	COL	Endocol
1	20859	010200	NEISSERIA GONORRHOEAE	URE	Uretre
1	21138	010200	NEISSERIA GONORRHOEAE	VAG	Vagin
1	21142	010200	NEISSERIA GONORRHOEAE	AUT	Autre
1	21782	010200	NEISSERIA GONORRHOEAE	URE	Uretre
1	21811	010200	NEISSERIA GONORRHOEAE	URE	Uretre
1	21885	010200	NEISSERIA GONORRHOEAE	URE	Uretre
1	21985	010200	NEISSERIA GONORRHOEAE	URE	Uretre
1	21986	010200	NEISSERIA GONORRHOEAE	URE	Uretre
1	21998	010200	NEISSERIA GONORRHOEAE	VUL	Vulve
1	22721	010200	NEISSERIA GONORRHOEAE	VAG	Vagin
1	22834	010200	NEISSERIA GONORRHOEAE	URE	Uretre
1	23443	010200	NEISSERIA GONORRHOEAE	VAG	Vagin
1	23483	010200	NEISSERIA GONORRHOEAE	VUL	Vulve
1	23828	010200	NEISSERIA GONORRHOEAE	URE	Uretre
1	24091	010200	NEISSERIA GONORRHOEAE	URE	Uretre
1	24246	010200	NEISSERIA GONORRHOEAE	URE	Uretre
1	24377	010200	NEISSERIA GONORRHOEAE	URE	Uretre
1	24753	010200	NEISSERIA GONORRHOEAE	URE	Uretre
1	24871	010200	NEISSERIA GONORRHOEAE	SANG	Sang
1	24892	010200	NEISSERIA GONORRHOEAE	SANG	Sang
1	24970	010200	NEISSERIA GONORRHOEAE	URE	Uretre
1	17058	011400	NEISSERIA LACTAMICA	RHINO	Rhinopharynx
1	17075	011400	NEISSERIA LACTAMICA	LCR	L.C.R.
1	17170	011400	NEISSERIA LACTAMICA	RHINO	Rhinopharynx
1	17171	011400	NEISSERIA LACTAMICA	RHINO	Rhinopharynx
1	17221	011400	NEISSERIA LACTAMICA	RHINO	Rhinopharynx
1	17670	011400	NEISSERIA LACTAMICA	RHINO	Rhinopharynx
1	17715	011400	NEISSERIA LACTAMICA	RHINO	Rhinopharynx
1	18916	011400	NEISSERIA LACTAMICA	RHINO	Rhinopharynx
1	19394	011400	NEISSERIA LACTAMICA	EXP	Expectoration
1	16614	010800	NEISSERIA MUCOSA	AUT	Autre
1	16794	010800	NEISSERIA MUCOSA	RHINO	Rhinopharynx
1	16858	010800	NEISSERIA MUCOSA	BROS	Brossage alvéolaire
1	16868	010800	NEISSERIA MUCOSA	LCR	L.C.R.
1	17119	010800	NEISSERIA MUCOSA	AUT	Autre
1	17128	010800	NEISSERIA MUCOSA	URI	Urine
1	17194	010800	NEISSERIA MUCOSA	EXP	Expectoration
1	17233	010800	NEISSERIA MUCOSA	SANG	Sang
1	17313	010800	NEISSERIA MUCOSA	ASP	Aspiration bronchique
1	17700	010800	NEISSERIA MUCOSA	I	Inconnu
1	17792	010800	NEISSERIA MUCOSA	PBP	Prélèvement bronchique protégé
1	17862	010800	NEISSERIA MUCOSA	OEIL	Oeil
1	18089	010800	NEISSERIA MUCOSA	PUL	Biopsie pulmonaire
1	18424	010800	NEISSERIA MUCOSA	TRA	Prélèvement trachéal
1	18547	010800	NEISSERIA MUCOSA	EXP	Expectoration
1	18646	010800	NEISSERIA MUCOSA	LP
1	18761	010800	NEISSERIA MUCOSA	ASP	Aspiration bronchique
1	19078	010800	NEISSERIA MUCOSA	AUT	Autre
1	19091	010800	NEISSERIA MUCOSA	AUT	Autre
1	19722	010800	NEISSERIA MUCOSA	SANG	Sang
1	19797	010800	NEISSERIA MUCOSA	RHINO	Rhinopharynx
1	20309	010800	NEISSERIA MUCOSA	AUT	Autre
1	20339	010800	NEISSERIA MUCOSA	TRA	Prélèvement trachéal
1	20574	010800	NEISSERIA MUCOSA	VAG	Vagin
1	20667	010800	NEISSERIA MUCOSA	TRA	Prélèvement trachéal
1	21529	010800	NEISSERIA MUCOSA	VER	Biopsie vertébrale
1	21546	010800	NEISSERIA MUCOSA	SANG	Sang
1	21547	010800	NEISSERIA MUCOSA	SANG	Sang
1	21779	010800	NEISSERIA MUCOSA	EXP	Expectoration
1	22005	010800	NEISSERIA MUCOSA	LCR	L.C.R.
1	23144	010800	NEISSERIA MUCOSA	AUT	Autre
1	23240	010800	NEISSERIA MUCOSA	SANG	Sang
1	23771	010800	NEISSERIA MUCOSA	AUT	Autre
1	25135	010800	NEISSERIA MUCOSA	SANG	Sang
1	19732	011600	NEISSERIA OVIS	SINUS	Sinus
1	16475	010400	NEISSERIA PERFLAVA	LCR	L.C.R.
1	16699	010400	NEISSERIA PERFLAVA	SINUS	Sinus
1	17072	010400	NEISSERIA PERFLAVA	SANG	Sang
1	17381	010400	NEISSERIA PERFLAVA	EXP	Expectoration
1	17516	010400	NEISSERIA PERFLAVA	RHINO	Rhinopharynx
1	18767	010400	NEISSERIA PERFLAVA	EXP	Expectoration
1	18823	010400	NEISSERIA PERFLAVA	AUT	Autre
1	20600	010400	NEISSERIA PERFLAVA	SANG	Sang
1	20853	010400	NEISSERIA PERFLAVA	SANG	Sang
1	20992	010400	NEISSERIA PERFLAVA	SANG	Sang
1	23737	010400	NEISSERIA PERFLAVA	ASP	Aspiration bronchique
1	24858	010400	NEISSERIA PERFLAVA	SANG	Sang
1	21825	011800	NEISSERIA POLYSACCHAREA	SANG	Sang
1	22706	011800	NEISSERIA POLYSACCHAREA	SANG	Sang
1	24574	011800	NEISSERIA POLYSACCHAREA	AUT	Autre
1	16471	010600	NEISSERIA SICCA	LCR	L.C.R.
1	16496	010600	NEISSERIA SICCA	EXP	Expectoration
1	16647	010600	NEISSERIA SICCA	SANG	Sang
1	16754	010600	NEISSERIA SICCA	SANG	Sang
1	16818	010600	NEISSERIA SICCA	SANG	Sang
1	16855	010600	NEISSERIA SICCA	RHINO	Rhinopharynx
1	16947	010600	NEISSERIA SICCA	URI	Urine
1	17071	010600	NEISSERIA SICCA	LCR	L.C.R.
1	17117	010600	NEISSERIA SICCA	EXP	Expectoration
1	17416	010600	NEISSERIA SICCA	RHINO	Rhinopharynx
1	17736	010600	NEISSERIA SICCA	LCR	L.C.R.
1	17789	010600	NEISSERIA SICCA	SANG	Sang
1	17798	010600	NEISSERIA SICCA	LCR	L.C.R.
1	17930	010600	NEISSERIA SICCA	LCR	L.C.R.
1	17973	010600	NEISSERIA SICCA	AUT	Autre
1	18396	010600	NEISSERIA SICCA	RHINO	Rhinopharynx
1	18766	010600	NEISSERIA SICCA	SANG	Sang
1	18848	010600	NEISSERIA SICCA	SANG	Sang
1	18861	010600	NEISSERIA SICCA	VER	Biopsie vertébrale
1	18953	010600	NEISSERIA SICCA	LAV	Lavage alvéolaire
1	18959	010600	NEISSERIA SICCA	RHINO	Rhinopharynx
1	19011	010600	NEISSERIA SICCA	ASP	Aspiration bronchique
1	19027	010600	NEISSERIA SICCA	SANG	Sang
1	19177	010600	NEISSERIA SICCA	EXP	Expectoration
1	19733	010600	NEISSERIA SICCA	SANG	Sang
1	19772	010600	NEISSERIA SICCA	SANG	Sang
1	19773	010600	NEISSERIA SICCA	SANG	Sang
1	20059	010600	NEISSERIA SICCA	AUT	Autre
1	20089	010600	NEISSERIA SICCA	EXP	Expectoration
1	20434	010600	NEISSERIA SICCA	ASP	Aspiration bronchique
1	20599	010600	NEISSERIA SICCA	AUT	Autre
1	20816	010600	NEISSERIA SICCA	SANG	Sang
1	21043	010600	NEISSERIA SICCA	PERIT	Liquide péritonéal
1	21091	010600	NEISSERIA SICCA	EXP	Expectoration
1	21429	010600	NEISSERIA SICCA	EXP	Expectoration
1	21501	010600	NEISSERIA SICCA	EXP	Expectoration
1	21548	010600	NEISSERIA SICCA	RHINO	Rhinopharynx
1	21585	010600	NEISSERIA SICCA	EXP	Expectoration
1	21607	010600	NEISSERIA SICCA	EXP	Expectoration
1	21831	010600	NEISSERIA SICCA	SPE	Sperme
1	22027	010600	NEISSERIA SICCA	AUT	Autre
1	23670	010600	NEISSERIA SICCA	AUT	Autre
1	23974	010600	NEISSERIA SICCA	LCR	L.C.R.
1	24222	010600	NEISSERIA SICCA	SANG	Sang
1	24315	010600	NEISSERIA SICCA	SANG	Sang
1	24516	010600	NEISSERIA SICCA	BOU	Ecouvillonage de bouche
1	24701	010600	NEISSERIA SICCA	SANG	Sang
1	25068	010600	NEISSERIA SICCA	AUT	Autre
1	25389	010600	NEISSERIA SICCA	SANG	Sang
1	16690	010000	NEISSERIA SP.	ASP	Aspiration bronchique
1	16831	010000	NEISSERIA SP.	EXP	Expectoration
1	16998	010000	NEISSERIA SP.	AUT	Autre
1	17013	010000	NEISSERIA SP.	EXP	Expectoration
1	17161	010000	NEISSERIA SP.	OEIL	Oeil
1	17187	010000	NEISSERIA SP.	AUT	Autre
1	17243	010000	NEISSERIA SP.	OEIL	Oeil
1	17380	010000	NEISSERIA SP.	SANG	Sang
1	17531	010000	NEISSERIA SP.	ASP	Aspiration bronchique
1	17560	010000	NEISSERIA SP.	SANG	Sang
1	17589	010000	NEISSERIA SP.	ASP	Aspiration bronchique
1	17695	010000	NEISSERIA SP.	RHINO	Rhinopharynx
1	17782	010000	NEISSERIA SP.	AUT	Autre
1	17799	010000	NEISSERIA SP.	AUT	Autre
1	18054	010000	NEISSERIA SP.	AUT	Autre
1	19137	010000	NEISSERIA SP.	EXP	Expectoration
1	19241	010000	NEISSERIA SP.	AUT	Autre
1	19593	010000	NEISSERIA SP.	SINUS	Sinus
1	20517	010000	NEISSERIA SP.	SANG	Sang
1	21347	010000	NEISSERIA SP.	LCR	L.C.R.
1	22268	010000	NEISSERIA SP.	OEIL	Oeil
1	22520	010000	NEISSERIA SP.	SANG	Sang
1	22808	010000	NEISSERIA SP.	AUT	Autre
1	22858	010000	NEISSERIA SP.	RHINO	Rhinopharynx
1	22985	010000	NEISSERIA SP.	LCR	L.C.R.
1	23005	010000	NEISSERIA SP.	ORE	Oreille
1	23132	010000	NEISSERIA SP.	SANG	Sang
1	23705	010000	NEISSERIA SP.	AUT	Autre
1	23872	010000	NEISSERIA SP.	URE	Uretre
1	23952	010000	NEISSERIA SP.	SANG	Sang
1	24849	010000	NEISSERIA SP.	AUT	Autre
1	24891	010000	NEISSERIA SP.	EXP	Expectoration
1	24913	010000	NEISSERIA SP.	BROS	Brossage alvéolaire
1	16879	011100	NEISSERIA SP. PROCHE DE N. CINEREA	VAG	Vagin
1	17091	011100	NEISSERIA SP. PROCHE DE N. CINEREA	RHINO	Rhinopharynx
1	17126	011100	NEISSERIA SP. PROCHE DE N. CINEREA	LAV	Lavage alvéolaire
1	17157	011100	NEISSERIA SP. PROCHE DE N. CINEREA	VAG	Vagin
1	17487	011100	NEISSERIA SP. PROCHE DE N. CINEREA	VAG	Vagin
1	17980	011100	NEISSERIA SP. PROCHE DE N. CINEREA	AUT	Autre
1	18695	011100	NEISSERIA SP. PROCHE DE N. CINEREA	OEIL	Oeil
1	18981	011100	NEISSERIA SP. PROCHE DE N. CINEREA	ASP	Aspiration bronchique
1	19046	011100	NEISSERIA SP. PROCHE DE N. CINEREA	SANG	Sang
1	19056	011100	NEISSERIA SP. PROCHE DE N. CINEREA	SANG	Sang
1	19136	011100	NEISSERIA SP. PROCHE DE N. CINEREA	EXP	Expectoration
1	19956	011100	NEISSERIA SP. PROCHE DE N. CINEREA	ASP	Aspiration bronchique
1	20024	011100	NEISSERIA SP. PROCHE DE N. CINEREA	EXP	Expectoration
1	20390	011100	NEISSERIA SP. PROCHE DE N. CINEREA	OEIL	Oeil
1	21007	011100	NEISSERIA SP. PROCHE DE N. CINEREA	COL	Endocol
1	21201	011100	NEISSERIA SP. PROCHE DE N. CINEREA	LAV	Lavage alvéolaire
1	21972	011100	NEISSERIA SP. PROCHE DE N. CINEREA	SANG	Sang
1	22455	011100	NEISSERIA SP. PROCHE DE N. CINEREA	OEIL	Oeil
1	22579	011100	NEISSERIA SP. PROCHE DE N. CINEREA	OEIL	Oeil
1	23662	011100	NEISSERIA SP. PROCHE DE N. CINEREA	SANG	Sang
1	24537	011100	NEISSERIA SP. PROCHE DE N. CINEREA	OEIL	Oeil
1	17099	010300	NEISSERIA SUBFLAVA	AUT	Autre
1	17333	010300	NEISSERIA SUBFLAVA	LCR	L.C.R.
1	17345	010300	NEISSERIA SUBFLAVA	EXP	Expectoration
1	17392	010300	NEISSERIA SUBFLAVA	VAG	Vagin
1	18241	010300	NEISSERIA SUBFLAVA	SPE	Sperme
1	18789	010300	NEISSERIA SUBFLAVA	LCR	L.C.R.
1	19665	010300	NEISSERIA SUBFLAVA	PUL	Biopsie pulmonaire
1	19265	012000	NEISSERIA WEAVERI	ORE	Oreille
1	23330	070100	OLIGELLA URETHRALIS	URI	Urine
1	24646	070100	OLIGELLA URETHRALIS	URI	Urine

## Sheet: Feuil1
Supplementary Table 1: Strains description
species	Isolate	Isolation site	Clonal Complex	manganese sensitivity (cm)
Neisseria gonorrhoeae	16482	Vagina		1.3
Neisseria gonorrhoeae	16626	Expectoration		2
Neisseria gonorrhoeae	16691	Urethra		1.6
Neisseria gonorrhoeae	16885	Urine		0.6
Neisseria gonorrhoeae	16941	Endocol		1.9
Neisseria gonorrhoeae	16951	Urethra		0.6
Neisseria gonorrhoeae	17025	Urethra		2
Neisseria gonorrhoeae	17046	Vagina		0.6
Neisseria gonorrhoeae	17149	Joint fluid		1.6
Neisseria gonorrhoeae	17152	Urethra		0.6
Neisseria gonorrhoeae	17169	Vulva		1.5
Neisseria gonorrhoeae	17204	Joint fluid		0.6
Neisseria gonorrhoeae	17517	Vagina		1.7
Neisseria gonorrhoeae	17563	Urethra		0.6
Neisseria gonorrhoeae	17576	Endocol		1.8
Neisseria gonorrhoeae	17590	Vagina		1.6
Neisseria gonorrhoeae	18620	Urethra		0.6
Neisseria gonorrhoeae	18806	Vulva		0.6
Neisseria gonorrhoeae	18832	Joint fluid		0.6
Neisseria gonorrhoeae	20665	Joint fluid		1.5
Neisseria gonorrhoeae	22721	Vagina		1.6
Neisseria gonorrhoeae	24871	Blood		0.6
Neisseria gonorrhoeae	24892	Blood		0.6
Neisseria gonorrhoeae	24970	Urethra		1.5
Neisseria meningitidis	13143	Cerebrospinal fluid	ST-11 (ET-37)	0.6
Neisseria meningitidis	17592	Blood	ST-11 (ET-37)	0.6
Neisseria meningitidis	20342	Cerebrospinal fluid	ST-11 (ET-15)	0.6
Neisseria meningitidis	20553	Cerebrospinal fluid	ST-11 (ET-15)	0.6
Neisseria meningitidis	18362	Cerebrospinal fluid	ST-41 (Lineage 3)	0.6
Neisseria meningitidis	20521	Cerebrospinal fluid	ST-41 (Lineage 3)	0.6
Neisseria meningitidis	20927	Cerebrospinal fluid	ST-41	0.6
Neisseria meningitidis	21375	Blood	ST-41	0.6
Neisseria meningitidis	21521	Cerebrospinal fluid	ST-41	0.6
Neisseria meningitidis	14912	Cerebrospinal fluid	ST-32	0.6
Neisseria meningitidis	15709	Cerebrospinal fluid	ST-32 (ET-5)	0.6
Neisseria meningitidis	21308	Cerebrospinal fluid	ST-32	0.6
Neisseria meningitidis	21362	Cerebrospinal fluid	ST-32	0.6
Neisseria meningitidis	21317	Cerebrospinal fluid	ST-8	0.6
Neisseria meningitidis	21359	Blood	ST-8	0.6
Neisseria meningitidis	16239	Expectoration	Carriage	0.6
Neisseria meningitidis	18166	Expectoration	Carriage	0.6
Neisseria meningitidis	20642	Expectoration	Carriage	0.6
Neisseria meningitidis	21019	Expectoration	Carriage	0.6
Neisseria meningitidis	10820	Expectoration	Carriage	0.6
